# Supplementary material for: A Study on the C, N, and P Contents and Stoichiometric Characteristics of Forage Leaves Based on Fertilizer-Reconstructed Soil in an Alpine Mining Area
Source: Plants (Basel). 2023 Nov 13;12(22):3838. doi: 10.3390/plants12223838 (PMC10674538; doi:10.3390/plants12223838)
Supplement: Supplementary file 1 [file plants-12-03838-s001.zip]

Archive with 1 entries (1 files):
- plants-2667518-supplementary.pdf
